# Supplementary material for: Optimizing Green Extraction Methods for Maximizing the Biological Potential of Dandelion, Milk Thistle, and Chamomile Seed Extracts
Source: Foods. 2024 Dec 3;13(23):3907. doi: 10.3390/foods13233907 (PMC11640657; doi:10.3390/foods13233907)
Supplement: Supplementary file 1 [file foods-13-03907-s001.zip]

Archive with 1 entries (1 files):
- foods-3326313-supplementary.pdf
